# Supplementary material for: Optimal nitrogen regimes compensate for the impacts of seedlings subjected to waterlogging stress in summer maize
Source: PLoS One. 2018 Oct 23;13(10):e0206210. doi: 10.1371/journal.pone.0206210 (PMC6198986; doi:10.1371/journal.pone.0206210)
Supplement: S1 File — The effects of different nitrogen regimes on the green leaf area of different leaf layers at the silking stage are based on this dataset. (XLSX) [file pone.0206210.s001.xlsx]

## Sheet: Sheet1
2014 gLA per plant							2015 gLA per plant
Waterlogging	R1	R2	R3	AVERAGE			Waterlogging	R1	R2	R3	AVERAGE
N1	0.524926	0.530932	0.523258	0.526372			N1	0.405987	0.46916	0.456102	0.44375
N2	0.548274	0.54694	0.52359	0.539601			N2	0.46468	0.460367	0.479801	0.468283
N3	0.559278	0.545706	0.54127	0.548751			N3	0.425601	0.48012	0.4902	0.465307
N4	0.568284	0.588294	0.545606	0.567395			N4	0.54607	0.52793	0.5301	0.5347
Control	R1	R2	R3	AVERAGE			Control	R1	R2	R3	AVERAGE
N1	0.57495	0.626531	0.645437	0.61564			N1	0.585	0.57369	0.56047	0.573053
N2	0.660619	0.611531	0.61722	0.62979			N2	0.60591	0.5891	0.5762	0.590403
N3	0.632316	0.627338	0.637762	0.632472			N3	0.5491	0.54247	0.5479	0.54649
N4	0.640575	0.629648	0.619556	0.629926			N4	0.60127	0.59431	0.58103	0.592203
2014 gLA at different leaf layer							2015 gLA at different leaf layer
Waterlogging		R1	R2	R3	AVERAGE		Waterlogging		R1	R2	R3	AVERAGE
Below-ear layer	N1	0.218925	0.235851	0.252094	0.235623		Below-ear layer	N1	0.223	0.209	0.225	0.219
	N2	0.255206	0.243322	0.230869	0.243132			N2	0.234	0.233	0.201	0.222667
	N3	0.230194	0.237319	0.243881	0.237131			N3	0.241	0.217	0.211	0.223
	N4	0.214507	0.213536	0.215381	0.214475			N4	0.198	0.227	0.212	0.212333
ear layer	N1	0.170025	0.192019	0.180244	0.180763		ear layer	N1	0.14998	0.1523	0.14975	0.150677
	N2	0.19861	0.1818	0.186	0.188803			N2	0.1689	0.1649	0.16679	0.166863
	N3	0.193913	0.204563	0.17745	0.191975			N3	0.1755	0.1735	0.1715	0.1735
	N4	0.2055	0.211734	0.198046	0.205093			N4	0.1956	0.18437	0.184	0.18799
Above-ear layer	N1	0.105072	0.113817	0.106002	0.108297		Above-ear layer	N1	0.06912	0.076	0.07845	0.0745233
	N2	0.117675	0.111863	0.096825	0.108787			N2	0.07968	0.08512	0.07804	0.0809467
	N3	0.118472	0.115292	0.119509	0.117758			N3	0.08	0.07945	0.07836	0.07927
	N4	0.16861	0.13695	0.140166	0.148575			N4	0.11969	0.12684	0.1395	0.128677
Control		R1	R2	R3	AVERAGE		Control		R1	R2	R3	AVERAGE
Below-ear layer	N1	0.308774	0.3028	0.308094	0.306556		Below-ear layer	N1	0.2548	0.2419	0.2574	0.251367
	N2	0.309206	0.267825	0.272213	0.283081			N2	0.2434	0.2571	0.25165	0.250717
	N3	0.2717	0.27435	0.303237	0.283096			N3	0.2681	0.23412	0.2291	0.243773
	N4	0.264975	0.292813	0.29845	0.285413			N4	0.2341	0.20632	0.1986	0.213007
ear layer	N1	0.185625	0.1859	0.185426	0.18565		ear layer	N1	0.17652	0.186503	0.191672	0.184898
	N2	0.192975	0.186112	0.179512	0.1862			N2	0.1873	0.19564	0.1923	0.191747
	N3	0.195019	0.187988	0.204	0.195669			N3	0.18439	0.1893	0.18179	0.18516
	N4	0.187688	0.1731	0.178756	0.179848			N4	0.241	0.2317	0.2214	0.231367
Above-ear layer	N1	0.12335	0.122963	0.1287	0.125004		Above-ear layer	N1	0.1243	0.1389	0.1349	0.1327
	N2	0.158438	0.157594	0.165495	0.160509			N2	0.156	0.123945	0.1193	0.133082
	N3	0.164662	0.16	0.138525	0.154396			N3	0.1246	0.1109	0.1359	0.1238
	N4	0.18015	0.16455	0.170752	0.171817			N4	0.1306	0.15961	0.1435	0.14457
