# Supplementary material for: Optimal nitrogen regimes compensate for the impacts of seedlings subjected to waterlogging stress in summer maize
Source: PLoS One. 2018 Oct 23;13(10):e0206210. doi: 10.1371/journal.pone.0206210 (PMC6198986; doi:10.1371/journal.pone.0206210)
Supplement: S2 File — The effects of different nitrogen regimes on nitrogen concentration of different leaf layers are based on this dataset. (XLSX) [file pone.0206210.s002.xlsx]

## Sheet: Sheet1
2014 Waterlogging		Silking stage				Silking stage						Silking stage
Above-ear layer	R1	R2	R3	AVERAGE		Ear layer	R1	R2	R3	AVERAGE		Below-ear layer	R1	R2	R3	AVERAGE
N1	2.61	2.48	2.46	2.51667		N1	2.01	2.42	2.03	2.15333		N1	2.05	1.89	2.14	2.02667
N2	2.69	2.65	2.59	2.64333		N2	2.69	2.31	2.44	2.48		N2	1.92	1.83	2.08	1.94333
N3	2.59	2.73	2.71	2.67667		N3	2.38	2.61	2.51	2.5		N3	2.3	2.48	2.23	2.33667
N4	2.88	2.64	2.74	2.75333		N4	2.51	2.69	2.66	2.62		N4	2.49	2.38	2.64	2.50333
Maturity stage	R1	R2	R3	AVERAGE		Maturity stage	R1	R2	R3	AVERAGE		Maturity stage	R1	R2	R3	AVERAGE
N1	1.49	1.34	1.31	1.38		N1	1.05	1.23	1.1	1.12667		N1	0.69	0.7	0.81	0.733333
N2	1.35	1.31	1.28	1.31333		N2	1.51	1.41	1.49	1.47		N2	1.26	1.29	1.17	1.24
N3	1.46	1.27	1.45	1.39333		N3	1.35	1.18	1.48	1.33667		N3	1.04	0.91	1.24	1.06333
N4	1.58	1.61	1.49	1.56		N4	1.78	1.57	1.67	1.67333		N4	0.97	0.99	1.14	1.03333
2014 Control		Silking stage				Silking stage						Silking stage
Above-ear layer	R1	R2	R3	AVERAGE		Ear layer	R1	R2	R3	AVERAGE		Below-ear layer	R1	R2	R3	AVERAGE
N1	2.77	2.99	2.79	2.85		N1	2.42	2.89	2.26	2.52333		N1	2.35	2.33	2.23	2.30333
N2	2.55	2.53	2.63	2.57		N2	2.59	2.31	2.46	2.45333		N2	2.01	2.21	1.81	2.01
N3	3.18	3.01	2.68	2.95667		N3	2.41	2.63	2.5	2.51333		N3	2.59	2.64	2.14	2.45667
N4	2.95	3.11	2.88	2.98		N4	2.75	2.29	2.64	2.56		N4	2.61	2.38	2.53	2.50667
Maturity stage	R1	R2	R3	AVERAGE		Maturity stage	R1	R2	R3	AVERAGE		Maturity stage	R1	R2	R3	AVERAGE
N1	1.24	1.31	1.36	1.30333		N1	1.36	1.51	1.41	1.42667		N1	1.21	1.09	1.1	1.13333
N2	1.38	1.49	1.48	1.45		N2	1.52	1.29	1.69	1.5		N2	0.94	1.09	1.01	1.01333
N3	1.57	1.49	1.39	1.48333		N3	1.34	1.68	1.54	1.52		N3	1.41	1.31	1.26	1.32667
N4	1.83	1.71	1.82	1.78667		N4	1.73	1.89	1.62	1.74667		N4	1.19	1.34	1.34	1.29
2015 Waterlogging		Silking stage				Silking stage						Silking stage
Above-ear layer	R1	R2	R3	AVERAGE		Ear layer	R1	R2	R3	AVERAGE		Below-ear layer	R1	R2	R3	AVERAGE
N1	2.11	2.05	2.14	2.1		N1	2.09	1.94	1.98	2.00333		N1	1.76	1.89	1.87	1.84
N2	2.31	2.35	2.23	2.29667		N2	2.23	2.34	2.59	2.38667		N2	1.82	1.71	1.81	1.78
N3	2.61	2.49	2.56	2.55333		N3	2.39	2.24	2.59	2.40667		N3	1.81	1.88	1.85	1.84667
N4	2.51	2.61	2.76	2.62667		N4	2.65	2.79	2.84	2.76		N4	1.99	2.04	1.98	2.00333
Maturity stage	R1	R2	R3	AVERAGE		Maturity stage	R1	R2	R3	AVERAGE		Maturity stage	R1	R2	R3	AVERAGE
N1	1.16	1.01	0.98	1.05		N1	1.59	1.48	1.29	1.45333		N1	0.81	0.87	0.94	0.873333
N2	1.77	1.41	1.51	1.56333		N2	1.09	1.42	1.39	1.3		N2	0.94	0.94	0.91	0.93
N3	1.35	1.31	1.09	1.25		N3	1.56	1.01	1.69	1.42		N3	0.89	1.15	0.92	0.986667
N4	1.29	1.31	1.64	1.41333		N4	1.36	1.74	1.57	1.55667		N4	1.21	1.32	1.34	1.29
2015 Control		Silking stage				Silking stage						Silking stage
Above-ear layer	R1	R2	R3	AVERAGE		Ear layer	R1	R2	R3	AVERAGE		Below-ear layer	R1	R2	R3	AVERAGE
N1	2.79	2.99	2.61	2.79667		N1	2.45	2.89	2.72	2.68667		N1	2.69	2.61	2.34	2.54667
N2	2.87	2.59	3.06	2.84		N2	2.86	2.75	2.24	2.61667		N2	2.31	2.39	2.46	2.38667
N3	2.59	2.78	2.96	2.77667		N3	2.81	2.44	2.98	2.74333		N3	2.49	2.51	2.29	2.43
N4	3.22	2.56	2.93	2.90333		N4	2.89	2.64	2.87	2.8		N4	1.93	2.58	2.11	2.20667
Maturity stage	R1	R2	R3	AVERAGE		Maturity stage	R1	R2	R3	AVERAGE		Maturity stage	R1	R2	R3	AVERAGE
N1	1.34	1.23	1.05	1.20667		N1	1.16	1.34	1.24	1.24667		N1	1.24	1.05	1.21	1.16667
N2	1.44	1.81	1.56	1.60333		N2	1.62	1.27	1.68	1.52333		N2	1.08	1.19	0.99	1.08667
N3	1.52	1.34	1.36	1.40667		N3	1.29	1.42	1.31	1.34		N3	1.12	0.99	1.17	1.09333
N4	1.79	1.95	1.76	1.83333		N4	1.79	1.94	1.71	1.81333		N4	1.48	1.34	1.35	1.39
