# Supplementary material for: Optimal nitrogen regimes compensate for the impacts of seedlings subjected to waterlogging stress in summer maize
Source: PLoS One. 2018 Oct 23;13(10):e0206210. doi: 10.1371/journal.pone.0206210 (PMC6198986; doi:10.1371/journal.pone.0206210)
Supplement: S3 File — The effects of different nitrogen regimes on the photosynthetic capacity at the silking stage are based on this dataset. (XLSX) [file pone.0206210.s003.xlsx]

## Sheet: Sheet1
PN	Mid-filling stage
2015 Waterlogging							Control
	R1	R2	R3	R4	AVERAGE			R1	R2	R3	R4	AVERAGE
N1	19.2804	18.3895	25.7395	17.25	20.1649		N1	26.1	23.8113	21.6	31.71	25.8053
N2	17.7262	29.0503	26.0496	20.4382	23.3161		N2	19.8789	20.0022	30.5695	35.6782	26.5322
N3	13.7007	19.8993	16.7758	29.2429	19.9047		N3	26.108	25.6308	24.1417	25.4	25.3201
N4	22.7629	22.4836	23.5579	30.774	24.8946		N4	28.2161	28.752	28.7915	24.8306	27.6476
Late-filling stage
2015 Waterlogging							Control
	R1	R2	R3	R4	AVERAGE			R1	R2	R3	R4	AVERAGE
N1	13.0883	15.4499	8.022	7.44803	11.0021		N1	12.1767	5.76043	16.3445	15.1509	12.3581
N2	10.2305	17.4004	14.4764	4.16027	11.5669		N2	18.8617	21.4845	19.7071	22.1894	20.5607
N3	15.5876	14.7608	9.08451	14.2457	13.4196		N3	27.5307	17.3466	21.939	15.3123	20.5321
N4	17.811	17.5831	18.6393	17.8236	17.9643		N4	20.4	26.2	19.5815	23.3067	22.3721
