# Supplementary material for: Optimal nitrogen regimes compensate for the impacts of seedlings subjected to waterlogging stress in summer maize
Source: PLoS One. 2018 Oct 23;13(10):e0206210. doi: 10.1371/journal.pone.0206210 (PMC6198986; doi:10.1371/journal.pone.0206210)
Supplement: S4 File — The effects of different nitrogen regimes on the chlorophyll fluorescence parameters of different leaf layers at different growth stages are based on this dataset. (XLSX) [file pone.0206210.s004.xlsx]

## Sheet: Sheet1
2014 Fv/Fm	Control							Control								Control										2015Fv/Fm	Control							Control								Control
Silking stage	above-ear layer		ear layer		below-ear layer			Mid-filling stage	above-ear layer		ear layer		below-ear layer			Late-filling stage	above-ear layer		ear layer		below-ear layer					Silking stage	above-ear layer		ear layer		below-ear layer			Mid-filling stage	above-ear layer		ear layer		below-ear layer			Late-filling stage	above-ear layer		ear layer		below-ear layer
N1	Fo	Fm	Fo	Fm	Fo	Fm		N1	Fo	Fm	Fo	Fm	Fo	Fm		N1	Fo	Fm	Fo	Fm	Fo	Fm				N1	Fo	Fm	Fo	Fm	Fo	Fm		N1	Fo	Fm	Fo	Fm	Fo	Fm		N1	Fo	Fm	Fo	Fm	Fo	Fm
R1	0.12	0.57	0.122	0.553	0.128	0.536		R1	0.143	0.572	0.117	0.494	0.148	0.578		R1	0.135	0.516	0.121	0.468	0.137	0.5584				R1	0.149	0.678	0.172	0.679	0.146	0.571		R1	0.155	0.596	0.176	0.589	0.166	0.616		R1	0.151	0.571	0.147	0.54	0.194	0.679
R2	0.12	0.572	0.129	0.576	0.138	0.58		R2	0.136	0.548	0.141	0.598	0.121	0.548		R2	0.138	0.534	0.131	0.503	0.129	0.524				R2	0.13	0.598	0.146	0.606	0.165	0.604		R2	0.165	0.617	0.152	0.605	0.175	0.654		R2	0.168	0.619	0.161	0.589	0.202	0.712
R3	0.125	0.592	0.116	0.566	0.118	0.51		R3	0.129	0.515	0.128	0.532	0.137	0.5783		R3	0.138	0.535	0.111	0.436	0.121	0.495				R3	0.152	0.687	0.144	0.594	0.156	0.579		R3	0.146	0.561	0.148	0.613	0.167	0.625		R3	0.171	0.649	0.174	0.616	0.152	0.549
	Fv/Fm			Fv/Fo					Fv/Fm			Fv/Fo					Fv/Fm			Fv/Fo							Fv/Fm			Fv/Fo					Fv/Fm			Fv/Fo					Fv/Fm			Fv/Fo
	above-ear layer	ear layer	below-ear layer	above-ear layer	ear layer	below-ear layer			above-ear layer	ear layer	below-ear layer	above-ear layer	ear layer	below-ear layer			above-ear layer	ear layer	below-ear layer	above-ear layer	ear layer	below-ear layer					above-ear layer	ear layer	below-ear layer	above-ear layer	ear layer	below-ear layer			above-ear layer	ear layer	below-ear layer	above-ear layer	ear layer	below-ear layer			above-ear layer	ear layer	below-ear layer	above-ear layer	ear layer	below-ear layer
R1	0.789474	0.779385	0.761194	3.75	3.53279	3.1875		R1	0.75	0.763158	0.743945	3	3.22222	2.90541		R1	0.738372	0.741453	0.754656	2.82222	2.86777	3.07591				R1	0.780236	0.746686	0.744308	3.55034	2.94767	2.91096		R1	0.739933	0.701188	0.730519	2.84516	2.34659	2.71084		R1	0.735552	0.727778	0.714286	2.78146	2.67347	2.5
R2	0.79021	0.776042	0.762069	3.76667	3.46512	3.2029		R2	0.751825	0.764214	0.779197	3.02941	3.24113	3.52893		R2	0.741573	0.739563	0.753817	2.86957	2.83969	3.06202				R2	0.782609	0.759076	0.726821	3.6	3.15068	2.66061		R2	0.732577	0.74876	0.732416	2.73939	2.98026	2.73714		R2	0.728595	0.726655	0.716292	2.68452	2.65839	2.52475
R3	0.788851	0.795053	0.768627	3.736	3.87931	3.32203		R3	0.749515	0.759398	0.763099	2.99225	3.15625	3.22117		R3	0.742056	0.745413	0.755556	2.87681	2.92793	3.09091				R3	0.778748	0.757576	0.73057	3.51974	3.125	2.71154		R3	0.73975	0.758564	0.7328	2.84247	3.14189	2.74251		R3	0.736518	0.717532	0.723133	2.79532	2.54023	2.61184
AVERAGE	0.789512	0.783493	0.763963	3.75089	3.62574	3.23748		AVERAGE	0.750446	0.762257	0.76208	3.00722	3.20654	3.2185		AVERAGE	0.740667	0.742143	0.754676	2.8562	2.87846	3.07628				AVERAGE	0.780531	0.754446	0.7339	3.55669	3.07445	2.76103		AVERAGE	0.73742	0.736171	0.731912	2.80901	2.82292	2.73017		AVERAGE	0.733555	0.723989	0.717904	2.75377	2.62403	2.54553
SD	0.000680013	0.0101496	0.00406274	0.0153526	0.222192	0.0736316		SD	0.00121812	0.00253108	0.0176483	0.0196056	0.0445635	0.311769		SD	0.00200213	0.00298549	0.000869554	0.0296476	0.0450785	0.0144503				SD	0.00194709	0.00676182	0.00920679	0.0405072	0.110542	0.132312		SD	0.00419526	0.0306899	0.00122098	0.0603017	0.420351	0.016949		SD	0.00432266	0.00561921	0.00463855	0.0603661	0.0729623	0.0587451
SE	0.000392606	0.0058599	0.00234562	0.00886385	0.128282	0.0425113		SE	0.000703281	0.00146132	0.0101892	0.0113193	0.0257288	0.18		SE	0.00115593	0.00172367	0.000502037	0.017117	0.0260261	0.00834287				SE	0.00112415	0.00390394	0.00531554	0.0233869	0.0638215	0.0763905		SE	0.00242213	0.0177188	0.000704932	0.0348152	0.24269	0.00978551		SE	0.00249569	0.00324425	0.00267807	0.0348524	0.0421248	0.0339165
	above-ear layer		ear layer		below-ear layer				above-ear layer		ear layer		below-ear layer				above-ear layer		ear layer		below-ear layer						above-ear layer		ear layer		below-ear layer				above-ear layer		ear layer		below-ear layer				above-ear layer		ear layer		below-ear layer
N2	Fo	Fm	Fo	Fm	Fo	Fm		N2	Fo	Fm	Fo	Fm	Fo	Fm		N2	Fo	Fm	Fo	Fm	Fo	Fm				N2	Fo	Fm	Fo	Fm	Fo	Fm		N2	Fo	Fm	Fo	Fm	Fo	Fm		N2	Fo	Fm	Fo	Fm	Fo	Fm
R1	0.11	0.526	0.108	0.52	0.127	0.549		R1	0.137	0.534	0.128	0.561	0.153	0.62		R1	0.138	0.541	0.122	0.477	0.14	0.56				R1	0.15	0.7	0.152	0.637	0.181	0.715		R1	0.16	0.646	0.154	0.596	0.156	0.615		R1	0.171	0.621	0.175	0.655	0.177	0.629
R2	0.117	0.563	0.108	0.523	0.125	0.546		R2	0.143	0.57	0.129	0.567	0.133	0.59		R2	0.129	0.511	0.126	0.501	0.133	0.539				R2	0.137	0.674	0.136	0.556	0.169	0.661		R2	0.192	0.745	0.146	0.581	0.158	0.575		R2	0.197	0.751	0.166	0.625	0.148	0.535
R3	0.118	0.57	0.12	0.576	0.122	0.524		R3	0.076	0.316	0.126	0.551	0.144	0.621		R3	0.135	0.529	0.131	0.502	0.145	0.572				R3	0.158	0.759	0.127	0.518	0.164	0.626		R3	0.159	0.651	0.157	0.641	0.152	0.575		R3	0.162	0.6	0.161	0.613	0.169	0.615
	Fv/Fm			Fv/Fo					Fv/Fm			Fv/Fo					Fv/Fm			Fv/Fo							Fv/Fm			Fv/Fo					Fv/Fm			Fv/Fo					Fv/Fm			Fv/Fo
	above-ear layer	ear layer	below-ear layer	above-ear layer	ear layer	below-ear layer			above-ear layer	ear layer	below-ear layer	above-ear layer	ear layer	below-ear layer			above-ear layer	ear layer	below-ear layer	above-ear layer	ear layer	below-ear layer					above-ear layer	ear layer	below-ear layer	above-ear layer	ear layer	below-ear layer			above-ear layer	ear layer	below-ear layer	above-ear layer	ear layer	below-ear layer			above-ear layer	ear layer	below-ear layer	above-ear layer	ear layer	below-ear layer
R1	0.790875	0.792308	0.76867	3.78182	3.81481	3.32283		R1	0.743446	0.771836	0.753226	2.89781	3.38281	3.05229		R1	0.744917	0.744235	0.75	2.92029	2.90984	3				R1	0.785714	0.761381	0.746853	3.66667	3.19079	2.95028		R1	0.752322	0.741611	0.746341	3.0375	2.87013	2.94231		R1	0.724638	0.732824	0.718601	2.63158	2.74286	2.55367
R2	0.792185	0.793499	0.771062	3.81197	3.84259	3.368		R2	0.749123	0.772487	0.774576	2.98601	3.39535	3.43609		R2	0.747554	0.748503	0.753247	2.96124	2.97619	3.05263				R2	0.796736	0.755396	0.744327	3.91971	3.08824	2.91124		R2	0.742282	0.748709	0.725217	2.88021	2.97945	2.63924		R2	0.737683	0.7344	0.723364	2.81218	2.76506	2.61486
R3	0.792982	0.791667	0.767176	3.83051	3.8	3.29508		R3	0.759494	0.771325	0.768116	3.15789	3.37302	3.3125		R3	0.744802	0.739044	0.746503	2.91852	2.83206	2.94483				R3	0.791831	0.754826	0.738019	3.8038	3.07874	2.81707		R3	0.75576	0.75507	0.735652	3.09434	3.0828	2.78289		R3	0.73	0.737357	0.725203	2.7037	2.80745	2.63905
AVERAGE	0.792014	0.792491	0.768969	3.8081	3.81914	3.32864		AVERAGE	0.750687	0.771883	0.765306	3.01391	3.38373	3.26696		AVERAGE	0.745757	0.743927	0.749917	2.93335	2.90603	2.99915				AVERAGE	0.791427	0.757201	0.743066	3.79672	3.11925	2.89286		AVERAGE	0.750121	0.748463	0.735737	3.00402	2.97746	2.78815		AVERAGE	0.730774	0.734861	0.72239	2.71582	2.77179	2.60253
SD	0.0010643	0.00092986	0.00196053	0.0245746	0.0216226	0.0368039		SD	0.00813759	0.000582351	0.0109491	0.132267	0.0111945	0.195912		SD	0.00155682	0.00473708	0.0033724	0.0241703	0.0721401	0.053907				SD	0.00552191	0.00363146	0.00454986	0.126669	0.0621323	0.068477		SD	0.00700352	0.0067331	0.0105623	0.110923	0.10635	0.151602		SD	0.00655702	0.00230125	0.00340741	0.0909097	0.0328198	0.0440066
SE	0.000614472	0.000536855	0.00113191	0.0141881	0.0124838	0.0212487		SE	0.00469824	0.00033622	0.00632146	0.0763642	0.00646312	0.11311		SE	0.000898833	0.00273495	0.00194706	0.0139547	0.0416501	0.0311232				SE	0.00318808	0.00209662	0.00262687	0.0731323	0.0358721	0.0395352		SE	0.00404348	0.00388736	0.00609814	0.0640415	0.0614014	0.0875274		SE	0.0037857	0.00132862	0.00196727	0.0524867	0.0189485	0.0254073
	above-ear layer		ear layer		below-ear layer				above-ear layer		ear layer		below-ear layer				above-ear layer		ear layer		below-ear layer						above-ear layer		ear layer		below-ear layer				above-ear layer		ear layer		below-ear layer				above-ear layer		ear layer		below-ear layer
N3	Fo	Fm	Fo	Fm	Fo	Fm		N3	Fo	Fm	Fo	Fm	Fo	Fm		N3	Fo	Fm	Fo	Fm	Fo	Fm				N3	Fo	Fm	Fo	Fm	Fo	Fm		N3	Fo	Fm	Fo	Fm	Fo	Fm		N3	Fo	Fm	Fo	Fm	Fo	Fm
R1	0.106	0.529	0.108	0.496	0.13	0.573		R1	0.129	0.525	0.12665	0.579	0.125	0.558		R1	0.143	0.5735	0.123	0.54	0.119	0.508				R1	0.15	0.694	0.135	0.58	0.178	0.7		R1	0.125	0.486	0.143	0.575	0.15	0.559		R1	0.18	0.671	0.165	0.621	0.172	0.62
R2	0.118	0.577	0.116	0.527	0.122	0.539		R2	0.135	0.546	0.12	0.549	0.14	0.562		R2	0.147	0.583	0.12	0.509	0.127	0.521				R2	0.139	0.658	0.166	0.71	0.154	0.631		R2	0.168	0.712	0.155	0.628	0.158	0.642		R2	0.16	0.618	0.167	0.653	0.173	0.623
R3	0.108	0.553	0.115	0.539	0.123	0.547		R3	0.129	0.521	0.119	0.544	0.126	0.543		R3	0.124	0.503	0.124	0.48	0.127	0.5				R3	0.134	0.641	0.141	0.599	0.164	0.661		R3	0.148	0.608	0.144	0.563	0.148	0.561		R3	0.165	0.641	0.171	0.649	0.165	0.595
	Fv/Fm			Fv/Fo					Fv/Fm			Fv/Fo					Fv/Fm			Fv/Fo							Fv/Fm			Fv/Fo					Fv/Fm			Fv/Fo					Fv/Fm			Fv/Fo
	above-ear layer	ear layer	below-ear layer	above-ear layer	ear layer	below-ear layer			above-ear layer	ear layer	below-ear layer	above-ear layer	ear layer	below-ear layer			above-ear layer	ear layer	below-ear layer	above-ear layer	ear layer	below-ear layer					above-ear layer	ear layer	below-ear layer	above-ear layer	ear layer	below-ear layer			above-ear layer	ear layer	below-ear layer	above-ear layer	ear layer	below-ear layer			above-ear layer	ear layer	below-ear layer	above-ear layer	ear layer	below-ear layer
R1	0.799622	0.782258	0.773124	3.99057	3.59259	3.40769		R1	0.754286	0.781261	0.775986	3.06977	3.57165	3.464		R1	0.750654	0.772222	0.765748	3.01049	3.39024	3.26891				R1	0.783862	0.767241	0.745714	3.62667	3.2963	2.93258		R1	0.742798	0.751304	0.731664	2.888	3.02098	2.72667		R1	0.731744	0.7343	0.722581	2.72778	2.76364	2.60465
R2	0.795494	0.779886	0.773655	3.88983	3.5431	3.41803		R2	0.752747	0.781421	0.75089	3.04444	3.575	3.01429		R2	0.747856	0.764244	0.756238	2.96599	3.24167	3.10236				R2	0.788754	0.766197	0.755943	3.73381	3.27711	3.0974		R2	0.764045	0.753185	0.753894	3.2381	3.05161	3.06329		R2	0.7411	0.744257	0.722311	2.8625	2.91018	2.60116
R3	0.804702	0.786642	0.775137	4.12037	3.68696	3.44715		R3	0.752399	0.78125	0.767956	3.03876	3.57143	3.30952		R3	0.753479	0.741667	0.746	3.05645	2.87097	2.93701				R3	0.790952	0.764608	0.751891	3.78358	3.24823	3.03049		R3	0.756579	0.744227	0.736185	3.10811	2.90972	2.79054		R3	0.74259	0.736518	0.722689	2.88485	2.79532	2.60606
AVERAGE	0.799939	0.782929	0.773972	4.00026	3.60755	3.42429		AVERAGE	0.753144	0.781311	0.764944	3.05099	3.57269	3.2626		AVERAGE	0.750663	0.759378	0.755995	3.01098	3.16763	3.10276				AVERAGE	0.787856	0.766015	0.751183	3.71469	3.27388	3.02016		AVERAGE	0.754474	0.749572	0.740581	3.07807	2.9941	2.86017		AVERAGE	0.738478	0.738358	0.722527	2.82504	2.82305	2.60396
SD	0.00461204	0.00342746	0.00104338	0.115575	0.0730838	0.0204624		SD	0.00100389	9.56276e-05	0.0128163	0.0165078	0.00200003	0.228499		SD	0.00281161	0.0158483	0.00987625	0.0452346	0.267439	0.16595				SD	0.0036293	0.00132623	0.00515099	0.080187	0.024197	0.0828933		SD	0.0107786	0.00472324	0.011749	0.17697	0.0746653	0.178787		SD	0.00587937	0.00522778	0.000194462	0.0849713	0.0771052	0.0025251
SE	0.00266276	0.00197884	0.000602396	0.0667272	0.0421949	0.011814		SE	0.000579597	5.52106e-05	0.00739947	0.0095308	0.00115472	0.131924		SE	0.00162329	0.00915004	0.00570206	0.0261162	0.154406	0.0958114				SE	0.00209538	0.000765697	0.00297392	0.046296	0.0139702	0.0478585		SE	0.006223	0.00272696	0.00678329	0.102174	0.0431081	0.103223		SE	0.00339445	0.00301826	0.000112273	0.0490582	0.0445167	0.00145787
	above-ear layer		ear layer		below-ear layer				above-ear layer		ear layer		below-ear layer				above-ear layer		ear layer		below-ear layer						above-ear layer		ear layer		below-ear layer				above-ear layer		ear layer		below-ear layer				above-ear layer		ear layer		below-ear layer
N4	Fo	Fm	Fo	Fm	Fo	Fm		N4	Fo	Fm	Fo	Fm	Fo	Fm		N4	Fo	Fm	Fo	Fm	Fo	Fm				N4	Fo	Fm	Fo	Fm	Fo	Fm		N4	Fo	Fm	Fo	Fm	Fo	Fm		N4	Fo	Fm	Fo	Fm	Fo	Fm
R1	0.112	0.545	0.112	0.533	0.114	0.524		R1	0.107	0.457	0.116	0.543	0.13	0.562		R1	0.128	0.524	0.121	0.521	0.11	0.457				R1	0.143	0.674	0.162	0.713	0.164	0.668		R1	0.146	0.597	0.159	0.655	0.155	0.61		R1	0.151	0.601	0.142	0.553	0.167	0.606
R2	0.108	0.524	0.126	0.61	0.123	0.572		R2	0.129	0.545	0.121	0.548	0.127	0.546		R2	0.12	0.48	0.108	0.475	0.132	0.5725				R2	0.135	0.637	0.156	0.681	0.176	0.703		R2	0.147	0.618	0.142	0.571	0.17	0.654		R2	0.164	0.641	0.163	0.636	0.153	0.553
R3	0.106	0.514	0.115	0.529	0.125	0.568		R3	0.121	0.503	0.123	0.561	0.132	0.564		R3	0.127	0.514	0.127	0.545	0.156	0.62				R3	0.14	0.656	0.164	0.716	0.142	0.581		R3	0.153	0.643	0.165	0.669	0.183	0.721		R3	0.18	0.691	0.145	0.565	0.162	0.591
	Fv/Fm			Fv/Fo					Fv/Fm			Fv/Fo					Fv/Fm			Fv/Fo							Fv/Fm			Fv/Fo					Fv/Fm			Fv/Fo					Fv/Fm			Fv/Fo
	above-ear layer	ear layer	below-ear layer	above-ear layer	ear layer	below-ear layer			above-ear layer	ear layer	below-ear layer	above-ear layer	ear layer	below-ear layer			above-ear layer	ear layer	below-ear layer	above-ear layer	ear layer	below-ear layer					above-ear layer	ear layer	below-ear layer	above-ear layer	ear layer	below-ear layer			above-ear layer	ear layer	below-ear layer	above-ear layer	ear layer	below-ear layer			above-ear layer	ear layer	below-ear layer	above-ear layer	ear layer	below-ear layer
R1	0.794495	0.789869	0.782443	3.86607	3.75893	3.59649		R1	0.765864	0.786372	0.768683	3.27103	3.68103	3.32308		R1	0.755725	0.767754	0.7593	3.09375	3.30579	3.15455				R1	0.787834	0.772791	0.754491	3.71329	3.40123	3.07317		R1	0.755444	0.757252	0.745902	3.08904	3.1195	2.93548		R1	0.748752	0.743219	0.724422	2.98013	2.89437	2.62874
R2	0.793893	0.793443	0.784965	3.85185	3.84127	3.65041		R2	0.763303	0.779197	0.767399	3.22481	3.52893	3.29921		R2	0.75	0.772632	0.769432	3	3.39815	3.33712				R2	0.788069	0.770925	0.749644	3.71852	3.36538	2.99432		R2	0.762136	0.751313	0.740061	3.20408	3.02113	2.84706		R2	0.74415	0.743711	0.723327	2.90854	2.90184	2.61438
R3	0.793774	0.782609	0.77993	3.84906	3.6	3.544		R3	0.759443	0.780749	0.765957	3.15702	3.56098	3.27273		R3	0.752918	0.766972	0.748387	3.04724	3.29134	2.97436				R3	0.786585	0.77095	0.755594	3.68571	3.36585	3.09155		R3	0.762053	0.753363	0.746186	3.20261	3.05455	2.93989		R3	0.739508	0.743363	0.725888	2.83889	2.89655	2.64815
AVERAGE	0.794054	0.78864	0.782446	3.85566	3.7334	3.59697		AVERAGE	0.76287	0.782106	0.767347	3.21762	3.59031	3.29834		AVERAGE	0.752881	0.769119	0.75904	3.047	3.33176	3.15534				AVERAGE	0.787496	0.771555	0.753243	3.70584	3.37749	3.05301		AVERAGE	0.759878	0.753976	0.74405	3.16525	3.06506	2.90748		AVERAGE	0.744137	0.743431	0.724546	2.90919	2.89759	2.63042
SD	0.000386617	0.00552048	0.00251773	0.00912427	0.122644	0.0532048		SD	0.00323228	0.00377512	0.00136367	0.0573404	0.0801857	0.0251862		SD	0.00286278	0.0030666	0.010525	0.0468755	0.0579481	0.181382				SD	0.000797432	0.00107025	0.00316496	0.0176245	0.0205639	0.0516549		SD	0.0038399	0.00301629	0.00345697	0.0659992	0.0500203	0.0523707		SD	0.00462207	0.000252884	0.00128497	0.070624	0.00384302	0.0169472
SE	0.000223214	0.00318725	0.00145361	0.0052679	0.0708086	0.0307178		SE	0.00186616	0.00217956	0.000787318	0.0331055	0.0462952	0.0145413		SE	0.00165282	0.0017705	0.00607662	0.0270636	0.0334564	0.104721				SE	0.000460398	0.00061791	0.00182729	0.0101755	0.0118726	0.029823		SE	0.00221697	0.00174146	0.00199588	0.0381047	0.0288792	0.0302363		SE	0.00266856	0.000146002	0.00074188	0.0407748	0.00221877	0.00978444
2014 Control																										2015 Control
Fv/Fm																											Fv/Fm
above-ear layer								ear layer								below-ear layer											above-ear layer								ear layer								below-ear layer
Silking stage	R1	R2	R3	AVERAGE	SD	SE		Silking stage	R1	R2	R3	AVERAGE	SD	SE		Silking stage	R1	R2	R3	AVERAGE	SD	SE				Silking stage	R1	R2	R3	AVERAGE	SD	SE		Silking stage	R1	R2	R3	AVERAGE	SD	SE		Silking stage	R1	R2	R3	AVERAGE	SD	SE
N1	0.789474	0.79021	0.788851	0.789512	0.000680013	0.000392606		N1	0.779385	0.776042	0.795053	0.783493	0.0101496	0.0058599		N1	0.761194	0.762069	0.768627	0.763963	0.00406274	0.00234562				N1	0.780236	0.782609	0.778748	0.780531	0.00194709	0.00112415		N1	0.746686	0.759076	0.757576	0.754446	0.00676182	0.00390394		N1	0.744308	0.726821	0.73057	0.7339	0.00920679	0.00531554
N2	0.790875	0.792185	0.792982	0.792014	0.0010643	0.000614472		N2	0.792308	0.793499	0.791667	0.792491	0.00092986	0.000536855		N2	0.76867	0.771062	0.767176	0.768969	0.00196053	0.00113191				N2	0.785714	0.796736	0.791831	0.791427	0.00552191	0.00318808		N2	0.761381	0.755396	0.754826	0.757201	0.00363146	0.00209662		N2	0.746853	0.744327	0.738019	0.743066	0.00454986	0.00262687
N3	0.799622	0.795494	0.804702	0.799939	0.00461204	0.00266276		N3	0.782258	0.779886	0.786642	0.782929	0.00342746	0.00197884		N3	0.773124	0.773655	0.775137	0.773972	0.00104338	0.000602396				N3	0.783862	0.788754	0.790952	0.787856	0.0036293	0.00209538		N3	0.767241	0.766197	0.764608	0.766015	0.00132623	0.000765697		N3	0.745714	0.755943	0.751891	0.751183	0.00515099	0.00297392
N4	0.794495	0.793893	0.793774	0.794054	0.000386617	0.000223214		N4	0.789869	0.793443	0.782609	0.78864	0.00552048	0.00318725		N4	0.782443	0.784965	0.77993	0.782446	0.00251773	0.00145361				N4	0.787834	0.788069	0.786585	0.787496	0.000797432	0.000460398		N4	0.772791	0.770925	0.77095	0.771555	0.00107025	0.00061791		N4	0.754491	0.749644	0.755594	0.753243	0.00316496	0.00182729
Mid-filling stage	R1	R2	R3	AVERAGE				Mid-filling stage	R1	R2	R3	AVERAGE				Mid-filling stage	R1	R2	R3	AVERAGE						Mid-filling stage	R1	R2	R3	AVERAGE				Mid-filling stage	R1	R2	R3	AVERAGE				Mid-filling stage	R1	R2	R3	AVERAGE
N1	0.75	0.751825	0.749515	0.750446	0.00121812	0.000703281		N1	0.763158	0.764214	0.759398	0.762257	0.00253108	0.00146132		N1	0.743945	0.779197	0.763099	0.76208	0.0176483	0.0101892				N1	0.739933	0.732577	0.73975	0.73742	0.00419526	0.00242213		N1	0.701188	0.74876	0.758564	0.736171	0.0306899	0.0177188		N1	0.730519	0.732416	0.7328	0.731912	0.00122098	0.000704932
N2	0.743446	0.749123	0.759494	0.750687	0.00813759	0.00469824		N2	0.771836	0.772487	0.771325	0.771883	0.000582351	0.00033622		N2	0.753226	0.774576	0.768116	0.765306	0.0109491	0.00632146				N2	0.752322	0.742282	0.75576	0.750121	0.00700352	0.00404348		N2	0.741611	0.748709	0.75507	0.748463	0.0067331	0.00388736		N2	0.746341	0.725217	0.735652	0.735737	0.0105623	0.00609814
N3	0.753539	0.752747	0.752431	0.752906	0.000570648	0.000329464		N3	0.781261	0.781421	0.78125	0.781311	9.56276e-05	5.52106e-05		N3	0.775986	0.75089	0.767956	0.764944	0.0128163	0.00739947				N3	0.742798	0.764045	0.756579	0.754474	0.0107786	0.006223		N3	0.751304	0.753185	0.744227	0.749572	0.00472324	0.00272696		N3	0.731664	0.753894	0.736185	0.740581	0.011749	0.00678329
N4	0.765864	0.763303	0.759443	0.76287	0.00323228	0.00186616		N4	0.786372	0.779197	0.780749	0.782106	0.00377512	0.00217956		N4	0.768683	0.767399	0.765957	0.767347	0.00136367	0.000787318				N4	0.755444	0.762136	0.762053	0.759878	0.0038399	0.00221697		N4	0.757252	0.751313	0.753363	0.753976	0.00301629	0.00174146		N4	0.745902	0.740061	0.746186	0.74405	0.00345697	0.00199588
Late-filling stage	R1	R2	R3	AVERAGE				Late-filling stage	R1	R2	R3	AVERAGE				Late-filling stage	R1	R2	R3	AVERAGE						Late-filling stage	R1	R2	R3	AVERAGE				Late-filling stage	R1	R2	R3	AVERAGE				Late-filling stage	R1	R2	R3	AVERAGE
N1	0.738372	0.741573	0.742056	0.740667	0.00200213	0.00115593		N1	0.741453	0.739563	0.745413	0.742143	0.00298549	0.00172367		N1	0.754656	0.753817	0.755556	0.754676	0.000869554	0.000502037				N1	0.735552	0.728595	0.736518	0.733555	0.00432266	0.00249569		N1	0.727778	0.726655	0.717532	0.723989	0.00561921	0.00324425		N1	0.714286	0.716292	0.723133	0.717904	0.00463855	0.00267807
N2	0.744917	0.747554	0.744802	0.745757	0.00155682	0.000898833		N2	0.744235	0.748503	0.739044	0.743927	0.00473708	0.00273495		N2	0.75	0.753247	0.746503	0.749917	0.0033724	0.00194706				N2	0.724638	0.737683	0.73	0.730774	0.00655702	0.0037857		N2	0.732824	0.7344	0.737357	0.734861	0.00230125	0.00132862		N2	0.718601	0.723364	0.725203	0.72239	0.00340741	0.00196727
N3	0.750654	0.747856	0.753479	0.750663	0.00281161	0.00162329		N3	0.772222	0.764244	0.741667	0.759378	0.0158483	0.00915004		N3	0.765748	0.756238	0.746	0.755995	0.00987625	0.00570206				N3	0.731744	0.7411	0.74259	0.738478	0.00587937	0.00339445		N3	0.7343	0.744257	0.736518	0.738358	0.00522778	0.00301826		N3	0.722581	0.722311	0.722689	0.722527	0.000194462	0.000112273
N4	0.755725	0.75	0.752918	0.752881	0.00286278	0.00165282		N4	0.767754	0.772632	0.766972	0.769119	0.0030666	0.0017705		N4	0.7593	0.769432	0.748387	0.75904	0.010525	0.00607662				N4	0.748752	0.74415	0.739508	0.744137	0.00462207	0.00266856		N4	0.743219	0.743711	0.743363	0.743431	0.000252884	0.000146002		N4	0.724422	0.723327	0.725888	0.724546	0.00128497	0.00074188
Fv/Fo																											Fv/Fo
above-ear layer								ear layer								below-ear layer										above-ear layer								ear layer								below-ear layer
Silking stage	R1	R2	R3	AVERAGE	SD	SE		Silking stage	R1	R2	R3	AVERAGE	SD	SE		Silking stage	R1	R2	R3	AVERAGE	SD	SE				Silking stage	R1	R2	R3	AVERAGE	SD	SE		Silking stage	R1	R2	R3	AVERAGE	SD	SE		Silking stage	R1	R2	R3	AVERAGE	SD	SE
N1	3.75	3.76667	3.736	3.75089	0.0153526	0.00886385		N1	3.53279	3.46512	3.87931	3.62574	0.222192	0.128282		N1	3.1875	3.2029	3.32203	3.23748	0.0736316	0.0425113				N1	3.55034	3.6	3.51974	3.55669	0.0405072	0.0233869		N1	2.94767	3.15068	3.125	3.07445	0.110542	0.0638215		N1	2.91096	2.66061	2.71154	2.76103	0.132312	0.0763905
N2	3.78182	3.81197	3.83051	3.8081	0.0245746	0.0141881		N2	3.81481	3.84259	3.8	3.81914	0.0216226	0.0124838		N2	3.32283	3.368	3.29508	3.32864	0.0368039	0.0212487				N2	3.66667	3.91971	3.8038	3.79672	0.126669	0.0731323		N2	3.19079	3.08824	3.07874	3.11925	0.0621323	0.0358721		N2	2.95028	2.91124	2.81707	2.89286	0.068477	0.0395352
N3	3.99057	3.88983	4.12037	4.00026	0.115575	0.0667272		N3	3.59259	3.5431	3.68696	3.60755	0.0730838	0.0421949		N3	3.40769	3.41803	3.44715	3.42429	0.0204624	0.011814				N3	3.62667	3.73381	3.78358	3.71469	0.080187	0.046296		N3	3.2963	3.27711	3.24823	3.27388	0.024197	0.0139702		N3	2.93258	3.0974	3.03049	3.02016	0.0828933	0.0478585
N4	3.86607	3.85185	3.84906	3.85566	0.00912427	0.0052679		N4	3.75893	3.84127	3.6	3.7334	0.122644	0.0708086		N4	3.59649	3.65041	3.544	3.59697	0.0532048	0.0307178				N4	3.71329	3.71852	3.68571	3.70584	0.0176245	0.0101755		N4	3.40123	3.36538	3.36585	3.37749	0.0205639	0.0118726		N4	3.07317	2.99432	3.09155	3.05301	0.0516549	0.029823
Mid-filling stage	R1	R2	R3	AVERAGE				Mid-filling stage	R1	R2	R3	AVERAGE				Mid-filling stage	R1	R2	R3	AVERAGE						Mid-filling stage	R1	R2	R3	AVERAGE				Mid-filling stage	R1	R2	R3	AVERAGE				Mid-filling stage	R1	R2	R3	AVERAGE
N1	3	3.02941	2.99225	3.00722	0.0196056	0.0113193		N1	3.22222	3.24113	3.15625	3.20654	0.0445635	0.0257288		N1	2.90541	3.52893	3.22117	3.2185	0.311769	0.18				N1	2.84516	2.73939	2.84247	2.80901	0.0603017	0.0348152		N1	2.34659	2.98026	3.14189	2.82292	0.420351	0.24269		N1	2.71084	2.73714	2.74251	2.73017	0.016949	0.00978551
N2	2.89781	2.98601	3.15789	3.01391	0.132267	0.0763642		N2	3.38281	3.39535	3.37302	3.38373	0.0111945	0.00646312		N2	3.05229	3.43609	3.3125	3.26696	0.195912	0.11311				N2	3.0375	2.88021	3.09434	3.00402	0.110923	0.0640415		N2	2.87013	2.97945	3.0828	2.97746	0.10635	0.0614014		N2	2.94231	2.63924	2.78289	2.78815	0.151602	0.0875274
N3	3.06977	3.04444	3.03876	3.05099	0.0165078	0.0095308		N3	3.57165	3.575	3.57143	3.57269	0.00200003	0.00115472		N3	3.464	3.01429	3.30952	3.2626	0.228499	0.131924				N3	2.888	3.2381	3.10811	3.07807	0.17697	0.102174		N3	3.02098	3.05161	2.90972	2.9941	0.0746653	0.0431081		N3	2.72667	3.06329	2.79054	2.86017	0.178787	0.103223
N4	3.27103	3.22481	3.15702	3.21762	0.0573404	0.0331055		N4	3.68103	3.52893	3.56098	3.59031	0.0801857	0.0462952		N4	3.32308	3.29921	3.27273	3.29834	0.0251862	0.0145413				N4	3.08904	3.20408	3.20261	3.16525	0.0659992	0.0381047		N4	3.1195	3.02113	3.05455	3.06506	0.0500203	0.0288792		N4	2.93548	2.84706	2.93989	2.90748	0.0523707	0.0302363
Late-filling stage	R1	R2	R3	AVERAGE				Late-filling stage	R1	R2	R3	AVERAGE				Late-filling stage	R1	R2	R3	AVERAGE						Late-filling stage	R1	R2	R3	AVERAGE				Late-filling stage	R1	R2	R3	AVERAGE				Late-filling stage	R1	R2	R3	AVERAGE
N1	2.82222	2.86957	2.87681	2.8562	0.0296476	0.017117		N1	2.86777	2.83969	2.92793	2.87846	0.0450785	0.0260261		N1	3.07591	3.06202	3.09091	3.07628	0.0144503	0.00834287				N1	2.78146	2.68452	2.79532	2.75377	0.0603661	0.0348524		N1	2.67347	2.65839	2.54023	2.62403	0.0729623	0.0421248		N1	2.5	2.52475	2.61184	2.54553	0.0587451	0.0339165
N2	2.92029	2.96124	2.91852	2.93335	0.0241703	0.0139547		N2	2.90984	2.97619	2.83206	2.90603	0.0721401	0.0416501		N2	3	3.05263	2.94483	2.99915	0.053907	0.0311232				N2	2.63158	2.81218	2.7037	2.71582	0.0909097	0.0524867		N2	2.74286	2.76506	2.80745	2.77179	0.0328198	0.0189485		N2	2.55367	2.61486	2.63905	2.60253	0.0440066	0.0254073
N3	3.01049	2.96599	3.05645	3.01098	0.0452346	0.0261162		N3	3.39024	3.24167	2.87097	3.16763	0.267439	0.154406		N3	3.26891	3.10236	2.93701	3.10276	0.16595	0.0958114				N3	2.72778	2.8625	2.88485	2.82504	0.0849713	0.0490582		N3	2.76364	2.91018	2.79532	2.82305	0.0771052	0.0445167		N3	2.60465	2.60116	2.60606	2.60396	0.0025251	0.00145787
N4	3.09375	3	3.04724	3.047	0.0468755	0.0270636		N4	3.30579	3.39815	3.29134	3.33176	0.0579481	0.0334564		N4	3.15455	3.33712	2.97436	3.15534	0.181382	0.104721				N4	2.98013	2.90854	2.83889	2.90919	0.070624	0.0407748		N4	2.89437	2.90184	2.89655	2.89759	0.00384302	0.00221877		N4	2.62874	2.61438	2.64815	2.63042	0.0169472	0.00978444
2014 Fv/Fm	Waterlogging							Waterlogging								Waterlogging										2015 Fv/Fm	Waterlogging							Waterlogging								Waterlogging
Silking stage	above-ear layer		ear layer		below-ear layer			Mid-filling stage	above-ear layer		ear layer		below-ear layer			Late-filling stage	above-ear layer		ear layer		below-ear layer					Silking stage	above-ear layer		ear layer		below-ear layer			Mid-filling stage	above-ear layer		ear layer		below-ear layer			Late-filling stage	above-ear layer		ear layer		below-ear layer
N1	Fo	Fm	Fo	Fm	Fo	Fm		N1	Fo	Fm	Fo	Fm	Fo	Fm		N1	Fo	Fm	Fo	Fm	Fo	Fm				N1	Fo	Fm	Fo	Fm	Fo	Fm		N1	Fo	Fm	Fo	Fm	Fo	Fm		N1	Fo	Fm	Fo	Fm	Fo	Fm
R1	0.111	0.506	0.115	0.485	0.146	0.546		R1	0.125	0.471	0.13	0.532	0.124	0.456		R1	0.112	0.43	0.13	0.482	0.116	0.451				R1	0.138	0.579	0.141	0.556	0.161	0.626		R1	0.147	0.589	0.164	0.634	0.18	0.684		R1	0.143	0.555	0.156	0.573	0.163	0.57
R2	0.112	0.501	0.123	0.516	0.129	0.523		R2	0.124	0.458	0.122	0.503	0.119	0.471		R2	0.11	0.423	0.122	0.461	0.12	0.457				R2	0.138	0.578	0.147	0.587	0.162	0.599		R2	0.148	0.604	0.123	0.475	0.161	0.606		R2	0.145	0.531	0.161	0.598	0.173	0.608
R3	0.122	0.531	0.12	0.503	0.131	0.549		R3	0.109	0.419	0.121	0.497	0.128	0.545		R3	0.12	0.462	0.134	0.516	0.124	0.469				R3	0.145	0.612	0.14	0.564	0.16	0.611		R3	0.147	0.585	0.152	0.58	0.161	0.621		R3	0.153	0.575	0.147	0.539	0.141	0.492
	Fv/Fm			Fv/Fo					Fv/Fm			Fv/Fo					Fv/Fm			Fv/Fo							Fv/Fm			Fv/Fo					Fv/Fm			Fv/Fo					Fv/Fm			Fv/Fo
	above-ear layer	ear layer	below-ear layer	above-ear layer	ear layer	below-ear layer			above-ear layer	ear layer	below-ear layer	above-ear layer	ear layer	below-ear layer			above-ear layer	ear layer	below-ear layer	above-ear layer	ear layer	below-ear layer					above-ear layer	ear layer	below-ear layer	above-ear layer	ear layer	below-ear layer			above-ear layer	ear layer	below-ear layer	above-ear layer	ear layer	below-ear layer			above-ear layer	ear layer	below-ear layer	above-ear layer	ear layer	below-ear layer
R1	0.780632	0.762887	0.732601	3.55856	3.21739	2.73973		R1	0.734607	0.755639	0.72807	2.768	3.09231	2.67742		R1	0.739535	0.73029	0.742794	2.83929	2.70769	2.88793				R1	0.761658	0.746403	0.742812	3.19565	2.94326	2.8882		R1	0.750424	0.741325	0.736842	3.0068	2.86585	2.8		R1	0.742342	0.727749	0.714035	2.88112	2.67308	2.49693
R2	0.776447	0.761628	0.753346	3.47321	3.19512	3.05426		R2	0.729258	0.757455	0.747346	2.69355	3.12295	2.95798		R2	0.739953	0.735358	0.737418	2.84545	2.77869	2.80833				R2	0.761246	0.749574	0.729549	3.18841	2.9932	2.69753		R2	0.754967	0.741053	0.734323	3.08108	2.86179	2.76398		R2	0.72693	0.730769	0.715461	2.66207	2.71429	2.51445
R3	0.770245	0.761431	0.761384	3.35246	3.19167	3.19084		R3	0.739857	0.756539	0.765138	2.84404	3.10744	3.25781		R3	0.74026	0.74031	0.735608	2.85	2.85075	2.78226				R3	0.763072	0.751773	0.738134	3.22069	3.02857	2.81875		R3	0.748718	0.737931	0.740741	2.97959	2.81579	2.85714		R3	0.733913	0.727273	0.713415	2.75817	2.66667	2.48936
AVERAGE	0.775775	0.761982	0.74911	3.46141	3.20139	2.99494		AVERAGE	0.734574	0.756545	0.746851	2.76853	3.10757	2.96441		AVERAGE	0.739916	0.735319	0.738606	2.84491	2.77904	2.82617				AVERAGE	0.761992	0.74925	0.736832	3.20158	2.98834	2.80149		AVERAGE	0.75137	0.740103	0.737302	3.02249	2.84781	2.80704		AVERAGE	0.734395	0.728597	0.714303	2.76712	2.68468	2.50025
SD	0.00522633	0.000789565	0.0148519	0.103556	0.013962	0.231333		SD	0.00529966	0.000908097	0.0185387	0.0752455	0.015322	0.29025		SD	0.000363837	0.00500992	0.00373758	0.0053776	0.0715276	0.0550492				SD	0.000957787	0.00269972	0.00672639	0.0169393	0.0428611	0.0964982		SD	0.00322994	0.00188578	0.00323329	0.0525322	0.0278055	0.0469811		SD	0.00771732	0.0018963	0.00104901	0.109799	0.0258419	0.0128691
SE	0.00301742	0.000455856	0.00857477	0.0597878	0.00806095	0.13356		SE	0.00305976	0.00052429	0.0107033	0.043443	0.00884614	0.167576		SE	0.000210062	0.00289248	0.00215789	0.00310476	0.0412965	0.0317827				SE	0.000552978	0.00155868	0.00388348	0.00977989	0.0247459	0.0557133		SE	0.00186481	0.00108876	0.00186674	0.0303295	0.0160535	0.0271245		SE	0.0044556	0.00109483	0.000605645	0.0633924	0.0149198	0.00742995
	above-ear layer		ear layer		below-ear layer				above-ear layer		ear layer		below-ear layer				above-ear layer		ear layer		below-ear layer						above-ear layer		ear layer		below-ear layer				above-ear layer		ear layer		below-ear layer				above-ear layer		ear layer		below-ear layer
N2	Fo	Fm	Fo	Fm	Fo	Fm		N2	Fo	Fm	Fo	Fm	Fo	Fm		N2	Fo	Fm	Fo	Fm	Fo	Fm				N2	Fo	Fm	Fo	Fm	Fo	Fm		N2	Fo	Fm	Fo	Fm	Fo	Fm		N2	Fo	Fm	Fo	Fm	Fo	Fm
R1	0.119	0.538	0.118	0.512	0.123	0.498		R1	0.086	0.362	0.128	0.521	0.104	0.411		R1	0.125	0.502	0.124	0.468	0.126	0.4715				R1	0.128	0.552	0.141	0.564	0.164	0.606		R1	0.157	0.634	0.15	0.595	0.177	0.676		R1	0.148	0.549	0.143	0.531	0.166	0.596
R2	0.112	0.52	0.113	0.491	0.138	0.531		R2	0.111	0.464	0.118	0.465	0.12	0.457		R2	0.112	0.455	0.131	0.5156	0.127	0.489				R2	0.145	0.621	0.139	0.559	0.165	0.617		R2	0.149	0.609	0.159	0.598	0.161	0.623		R2	0.145	0.535	0.1383	0.518	0.16	0.59
R3	0.118	0.529	0.127	0.514	0.143	0.562		R3	0.113	0.47	0.121	0.506	0.112	0.429		R3	0.119	0.466	0.117	0.48	0.112	0.44				R3	0.121	0.479	0.145	0.587	0.115	0.459		R3	0.143	0.581	0.137	0.542	0.164	0.631		R3	0.143	0.525	0.147	0.54	0.149	0.531
	Fv/Fm			Fv/Fo					Fv/Fm			Fv/Fo					Fv/Fm			Fv/Fo							Fv/Fm			Fv/Fo					Fv/Fm			Fv/Fo					Fv/Fm			Fv/Fo
	above-ear layer	ear layer	below-ear layer	above-ear layer	ear layer	below-ear layer			above-ear layer	ear layer	below-ear layer	above-ear layer	ear layer	below-ear layer			above-ear layer	ear layer	below-ear layer	above-ear layer	ear layer	below-ear layer					above-ear layer	ear layer	below-ear layer	above-ear layer	ear layer	below-ear layer			above-ear layer	ear layer	below-ear layer	above-ear layer	ear layer	below-ear layer			above-ear layer	ear layer	below-ear layer	above-ear layer	ear layer	below-ear layer
R1	0.77881	0.769531	0.753012	3.52101	3.33898	3.04878		R1	0.762431	0.754319	0.746959	3.2093	3.07031	2.95192		R1	0.750996	0.735043	0.732768	3.016	2.77419	2.74206				R1	0.768116	0.75	0.729373	3.3125	3	2.69512		R1	0.752366	0.747899	0.738166	3.03822	2.96667	2.81921		R1	0.730419	0.730697	0.721477	2.70946	2.71329	2.59036
R2	0.784615	0.769857	0.740113	3.64286	3.34513	2.84783		R2	0.760776	0.746237	0.737418	3.18018	2.94068	2.80833		R2	0.753846	0.745927	0.740286	3.0625	2.93588	2.85039				R2	0.766506	0.751342	0.732577	3.28276	3.02158	2.73939		R2	0.755337	0.734114	0.741573	3.08725	2.76101	2.86957		R2	0.728972	0.733012	0.728814	2.68966	2.74548	2.6875
R3	0.776938	0.752918	0.745552	3.48305	3.04724	2.93007		R3	0.759574	0.76087	0.738928	3.15929	3.18182	2.83036		R3	0.744635	0.75625	0.745455	2.91597	3.10256	2.92857				R3	0.74739	0.752981	0.749455	2.95868	3.04828	2.9913		R3	0.753873	0.747232	0.740095	3.06294	2.9562	2.84756		R3	0.727619	0.727778	0.719397	2.67133	2.67347	2.56376
AVERAGE	0.780121	0.764102	0.746226	3.54897	3.24379	2.94223		AVERAGE	0.760927	0.753808	0.741101	3.18292	3.06427	2.86354		AVERAGE	0.749826	0.74574	0.739503	2.99816	2.93755	2.84034				AVERAGE	0.760671	0.751441	0.737135	3.18465	3.02329	2.80861		AVERAGE	0.753858	0.743082	0.739945	3.0628	2.89463	2.84545		AVERAGE	0.729003	0.730495	0.723229	2.69015	2.71075	2.61387
SD	0.00400319	0.00968703	0.00647588	0.0834925	0.170239	0.101027		SD	0.00143423	0.00732984	0.00512835	0.0251179	0.120684	0.0773319		SD	0.00471567	0.0106049	0.00637957	0.0748789	0.164192	0.0936593				SD	0.0115292	0.00149311	0.0107893	0.196258	0.024183	0.159762		SD	0.00148539	0.00777373	0.00170865	0.0245162	0.115836	0.0252447		SD	0.00140021	0.00262271	0.00494671	0.0190702	0.0360729	0.0651353
SE	0.00231124	0.00559281	0.00373885	0.0482044	0.0982873	0.0583281		SE	0.000828052	0.00423189	0.00296085	0.0145018	0.0696767	0.0446476		SE	0.00272259	0.00612273	0.00368325	0.0432313	0.0947961	0.0540742				SE	0.00665638	0.000862047	0.00622918	0.11331	0.013962	0.0922385		SE	0.000857593	0.00448816	0.000986492	0.0141544	0.066878	0.014575		SE	0.000808412	0.00151422	0.00285599	0.0110102	0.0208267	0.0376059
	above-ear layer		ear layer		below-ear layer				above-ear layer		ear layer		below-ear layer				above-ear layer		ear layer		below-ear layer						above-ear layer		ear layer		below-ear layer				above-ear layer		ear layer		below-ear layer				above-ear layer		ear layer		below-ear layer
N3	Fo	Fm	Fo	Fm	Fo	Fm		N3	Fo	Fm	Fo	Fm	Fo	Fm		N3	Fo	Fm	Fo	Fm	Fo	Fm				N3	Fo	Fm	Fo	Fm	Fo	Fm		N3	Fo	Fm	Fo	Fm	Fo	Fm		N3	Fo	Fm	Fo	Fm	Fo	Fm
R1	0.1	0.451	0.12	0.525	0.107	0.449		R1	0.122	0.49	0.112	0.496	0.121	0.52		R1	0.127	0.516	0.114	0.474	0.124	0.469				R1	0.137	0.6	0.131	0.555	0.145	0.58		R1	0.147	0.611	0.156	0.622	0.139	0.536		R1	0.143	0.519	0.137	0.509	0.164	0.576
R2	0.096	0.471	0.118	0.523	0.127	0.548		R2	0.115	0.474	0.126	0.5424	0.113	0.492		R2	0.125	0.509	0.117	0.4894	0.105	0.411				R2	0.122	0.51	0.128	0.535	0.141	0.579		R2	0.146	0.581	0.158	0.614	0.133	0.511		R2	0.152	0.58	0.147	0.541	0.168	0.62
R3	0.095	0.4472	0.115	0.469	0.123	0.506		R3	0.108	0.456	0.11	0.46	0.123	0.531		R3	0.138	0.552	0.118	0.496	0.123	0.472				R3	0.139	0.555	0.127	0.523	0.162	0.675		R3	0.138	0.556	0.149	0.589	0.169	0.641		R3	0.153	0.608	0.152	0.572	0.171	0.621
	Fv/Fm			Fv/Fo					Fv/Fm			Fv/Fo					Fv/Fm			Fv/Fo							Fv/Fm			Fv/Fo					Fv/Fm			Fv/Fo					Fv/Fm			Fv/Fo
	above-ear layer	ear layer	below-ear layer	above-ear layer	ear layer	below-ear layer			above-ear layer	ear layer	below-ear layer	above-ear layer	ear layer	below-ear layer			above-ear layer	ear layer	below-ear layer	above-ear layer	ear layer	below-ear layer					above-ear layer	ear layer	below-ear layer	above-ear layer	ear layer	below-ear layer			above-ear layer	ear layer	below-ear layer	above-ear layer	ear layer	below-ear layer			above-ear layer	ear layer	below-ear layer	above-ear layer	ear layer	below-ear layer
R1	0.778271	0.771429	0.761693	3.51	3.375	3.19626		R1	0.75102	0.774194	0.767308	3.01639	3.42857	3.29752		R1	0.753876	0.759494	0.735608	3.06299	3.15789	2.78226				R1	0.771667	0.763964	0.75	3.37956	3.23664	3		R1	0.759411	0.749196	0.740672	3.15646	2.98718	2.85612		R1	0.72447	0.730845	0.715278	2.62937	2.71533	2.5122
R2	0.796178	0.774379	0.768248	3.90625	3.4322	3.31496		R2	0.757384	0.767699	0.770325	3.12174	3.30476	3.35398		R2	0.75442	0.760932	0.744526	3.072	3.18291	2.91429				R2	0.760784	0.760748	0.756477	3.18033	3.17969	3.10638		R2	0.748709	0.742671	0.739726	2.97945	2.88608	2.84211		R2	0.737931	0.728281	0.729032	2.81579	2.68027	2.69048
R3	0.787567	0.754797	0.756917	3.70737	3.07826	3.11382		R3	0.763158	0.76087	0.768362	3.22222	3.18182	3.31707		R3	0.75	0.762097	0.739407	3	3.20339	2.8374				R3	0.74955	0.75717	0.76	2.99281	3.11811	3.16667		R3	0.751799	0.747029	0.736349	3.02899	2.95302	2.7929		R3	0.748355	0.734266	0.724638	2.97386	2.76316	2.63158
AVERAGE	0.787339	0.766868	0.762286	3.70787	3.29515	3.20835		AVERAGE	0.757187	0.767587	0.768665	3.12012	3.30505	3.32286		AVERAGE	0.752765	0.760841	0.739847	3.045	3.1814	2.84465				AVERAGE	0.760667	0.760627	0.755492	3.18423	3.17815	3.09102		AVERAGE	0.753306	0.746299	0.738916	3.05497	2.94209	2.83037		AVERAGE	0.736919	0.73113	0.722983	2.80634	2.71959	2.61142
SD	0.0089561	0.0105571	0.00568884	0.198125	0.190001	0.101113		SD	0.00607113	0.00666269	0.00153144	0.102924	0.123377	0.028672		SD	0.00241039	0.00130394	0.00447518	0.0392283	0.0227851	0.0663117				SD	0.011059	0.0033985	0.00507217	0.193408	0.0592805	0.0843892		SD	0.00550782	0.00332328	0.00227218	0.0913206	0.0514301	0.0332007		SD	0.0119747	0.0030026	0.00702502	0.172437	0.0416066	0.0908346
SE	0.00517081	0.00609516	0.00328445	0.114388	0.109697	0.0583776		SE	0.00350517	0.00384671	0.000884178	0.0594232	0.0712317	0.0165538		SE	0.00139164	0.000752828	0.00258375	0.0226485	0.013155	0.0382851				SE	0.00638493	0.00196212	0.00292842	0.111664	0.0342256	0.0487221		SE	0.00317994	0.0019187	0.00131184	0.052724	0.0296932	0.0191684		SE	0.00691359	0.00173355	0.0040559	0.0995566	0.0240216	0.0524434
	above-ear layer		ear layer		below-ear layer				above-ear layer		ear layer		below-ear layer				above-ear layer		ear layer		below-ear layer						above-ear layer		ear layer		below-ear layer				above-ear layer		ear layer		below-ear layer				above-ear layer		ear layer		below-ear layer
N4	Fo	Fm	Fo	Fm	Fo	Fm		N4	Fo	Fm	Fo	Fm	Fo	Fm		N4	Fo	Fm	Fo	Fm	Fo	Fm				N4	Fo	Fm	Fo	Fm	Fo	Fm		N4	Fo	Fm	Fo	Fm	Fo	Fm		N4	Fo	Fm	Fo	Fm	Fo	Fm
R1	0.108	0.505	0.107	0.501	0.13	0.566		R1	0.114	0.514	0.117	0.526	0.127	0.544		R1	0.115	0.459	0.123	0.527	0.138	0.561				R1	0.144	0.596	0.132	0.5475	0.157	0.652		R1	0.153	0.636	0.16	0.632	0.175	0.684		R1	0.141	0.568	0.133	0.507	0.136	0.513
R2	0.12	0.565	0.117	0.538	0.119	0.521		R2	0.115	0.5186	0.115	0.528	0.109	0.473		R2	0.114	0.463	0.115	0.488	0.124	0.501				R2	0.144	0.6	0.133	0.555	0.157	0.63		R2	0.147	0.595	0.156	0.611	0.157	0.616		R2	0.145	0.541	0.15	0.565	0.179	0.678
R3	0.131	0.621	0.116	0.532	0.136	0.576		R3	0.116	0.523	0.124	0.546	0.112	0.483		R3	0.111	0.452	0.118	0.496	0.13	0.523				R3	0.135	0.563	0.14	0.576	0.157	0.645		R3	0.137	0.585	0.163	0.641	0.169	0.667		R3	0.15	0.588	0.141	0.543	0.147	0.559
	Fv/Fm			Fv/Fo					Fv/Fm			Fv/Fo					Fv/Fm			Fv/Fo							Fv/Fm			Fv/Fo					Fv/Fm			Fv/Fo					Fv/Fm			Fv/Fo
	above-ear layer	ear layer	below-ear layer	above-ear layer	ear layer	below-ear layer			above-ear layer	ear layer	below-ear layer	above-ear layer	ear layer	below-ear layer			above-ear layer	ear layer	below-ear layer	above-ear layer	ear layer	below-ear layer					above-ear layer	ear layer	below-ear layer	above-ear layer	ear layer	below-ear layer			above-ear layer	ear layer	below-ear layer	above-ear layer	ear layer	below-ear layer			above-ear layer	ear layer	below-ear layer	above-ear layer	ear layer	below-ear layer
R1	0.786139	0.786427	0.770318	3.67593	3.68224	3.35385		R1	0.77821	0.777567	0.766544	3.50877	3.49573	3.28346		R1	0.749455	0.766603	0.754011	2.9913	3.28455	3.06522				R1	0.758389	0.758904	0.759202	3.13889	3.14773	3.15287		R1	0.759434	0.746835	0.744152	3.15686	2.95	2.90857		R1	0.751761	0.737673	0.734893	3.02837	2.81203	2.77206
R2	0.787611	0.782528	0.771593	3.70833	3.59829	3.37815		R2	0.778249	0.782197	0.769556	3.50957	3.5913	3.33945		R2	0.75378	0.764344	0.752495	3.0614	3.24348	3.04032				R2	0.76	0.76036	0.750794	3.16667	3.17293	3.01274		R2	0.752941	0.744681	0.74513	3.04762	2.91667	2.92357		R2	0.731978	0.734513	0.735988	2.73103	2.76667	2.78771
R3	0.78905	0.781955	0.763889	3.74046	3.58621	3.23529		R3	0.778203	0.772894	0.768116	3.50862	3.40323	3.3125		R3	0.754425	0.762097	0.751434	3.07207	3.20339	3.02308				R3	0.760213	0.756944	0.756589	3.17037	3.11429	3.10828		R3	0.765812	0.74571	0.746627	3.27007	2.93252	2.94675		R3	0.744898	0.740331	0.73703	2.92	2.85106	2.80272
AVERAGE	0.7876	0.783637	0.7686	3.70824	3.62225	3.32243		AVERAGE	0.778221	0.777552	0.768072	3.50899	3.49675	3.3118		AVERAGE	0.752553	0.764348	0.752647	3.04159	3.24381	3.04287				AVERAGE	0.759534	0.758736	0.755528	3.15864	3.14498	3.0913		AVERAGE	0.759396	0.745742	0.745303	3.15818	2.93306	2.92629		AVERAGE	0.742879	0.737506	0.73597	2.89313	2.80992	2.7875
SD	0.00145568	0.00243357	0.00412945	0.0322661	0.0523083	0.0764346		SD	2.49522e-05	0.00465161	0.00150643	0.000507331	0.0940435	0.027999		SD	0.00270221	0.00225332	0.001295	0.043877	0.0405825	0.0211856				SD	0.000997201	0.00171413	0.00430359	0.0172066	0.0294195	0.0715911		SD	0.00643548	0.00107766	0.00124636	0.111233	0.0166734	0.0192327		SD	0.0100448	0.00291269	0.00106892	0.150477	0.0422381	0.0153322
SE	0.000840439	0.00140502	0.00238414	0.0186289	0.0302002	0.0441295		SE	1.44062e-05	0.00268561	0.00086974	0.000292908	0.054296	0.0161652		SE	0.00156012	0.00130096	0.000747669	0.0253324	0.0234303	0.0122315				SE	0.000575734	0.000989653	0.00248468	0.00993425	0.0169854	0.0413332		SE	0.00371553	0.000622186	0.000719585	0.0642203	0.00962637	0.011104		SE	0.00579934	0.00168164	0.000617143	0.0868778	0.0243862	0.00885207
2014 Waterlogging																										2015 Waterlogging
Fv/Fm																										Fv/Fm
above-ear layer									ear layer								below-ear layer										above-ear layer								ear layer								below-ear layer
Silking stage	R1	R2	R3	AVERAGE	SD	SE		Silking stage	R1	R2	R3	AVERAGE	SD	SE		Silking stage	R1	R2	R3	AVERAGE	SD	SE				Silking stage	R1	R2	R3	AVERAGE	SD	SE		Silking stage	R1	R2	R3	AVERAGE	SD	SE		Silking stage	R1	R2	R3	AVERAGE	SD	SE
N1	0.780632	0.776447	0.770245	0.775775	0.00522633	0.00301742		N1	0.762887	0.761628	0.761431	0.761982	0.000789565	0.000455856		N1	0.732601	0.753346	0.761384	0.74911	0.0148519	0.00857477				N1	0.761658	0.761246	0.763072	0.761992	0.000957787	0.000552978		N1	0.746403	0.749574	0.751773	0.74925	0.00269972	0.00155868		N1	0.742812	0.729549	0.738134	0.736832	0.00672639	0.00388348
N2	0.77881	0.784615	0.776938	0.780121	0.00400319	0.00231124		N2	0.769531	0.769857	0.752918	0.764102	0.00968703	0.00559281		N2	0.753012	0.740113	0.745552	0.746226	0.00647588	0.00373885				N2	0.768116	0.766506	0.74739	0.760671	0.0115292	0.00665638		N2	0.75	0.751342	0.752981	0.751441	0.00149311	0.000862047		N2	0.729373	0.732577	0.749455	0.737135	0.0107893	0.00622918
N3	0.778271	0.796178	0.787567	0.787339	0.0089561	0.00517081		N3	0.771429	0.774379	0.754797	0.766868	0.0105571	0.00609516		N3	0.761693	0.768248	0.756917	0.762286	0.00568884	0.00328445				N3	0.771667	0.760784	0.74955	0.760667	0.011059	0.00638493		N3	0.763964	0.760748	0.75717	0.760627	0.0033985	0.00196212		N3	0.75	0.756477	0.76	0.755492	0.00507217	0.00292842
N4	0.786139	0.787611	0.78905	0.7876	0.00145568	0.000840439		N4	0.786427	0.782528	0.781955	0.783637	0.00243357	0.00140502		N4	0.770318	0.771593	0.763889	0.7686	0.00412945	0.00238414				N4	0.758389	0.76	0.760213	0.759534	0.000997201	0.000575734		N4	0.758904	0.76036	0.756944	0.758736	0.00171413	0.000989653		N4	0.759202	0.750794	0.756589	0.755528	0.00430359	0.00248468
Mid-filling stage	R1	R2	R3	AVERAGE				Mid-filling stage	R1	R2	R3	AVERAGE				Mid-filling stage	R1	R2	R3	AVERAGE						Mid-filling stage	R1	R2	R3	AVERAGE				Mid-filling stage	R1	R2	R3	AVERAGE				Mid-filling stage	R1	R2	R3	AVERAGE
N1	0.734607	0.729258	0.739857	0.734574	0.00529966	0.00305976		N1	0.755639	0.757455	0.756539	0.756545	0.000908097	0.00052429		N1	0.72807	0.747346	0.765138	0.746851	0.0185387	0.0107033				N1	0.750424	0.754967	0.748718	0.75137	0.00322994	0.00186481		N1	0.741325	0.741053	0.737931	0.740103	0.00188578	0.00108876		N1	0.736842	0.734323	0.740741	0.737302	0.00323329	0.00186674
N2	0.762431	0.760776	0.759574	0.760927	0.00143423	0.000828052		N2	0.754319	0.746237	0.76087	0.753808	0.00732984	0.00423189		N2	0.746959	0.737418	0.738928	0.741101	0.00512835	0.00296085				N2	0.752366	0.755337	0.753873	0.753858	0.00148539	0.000857593		N2	0.747899	0.734114	0.747232	0.743082	0.00777373	0.00448816		N2	0.738166	0.741573	0.740095	0.739945	0.00170865	0.000986492
N3	0.75102	0.757384	0.763158	0.757187	0.00607113	0.00350517		N3	0.774194	0.767699	0.76087	0.767587	0.00666269	0.00384671		N3	0.767308	0.770325	0.768362	0.768665	0.00153144	0.000884178				N3	0.759411	0.748709	0.751799	0.753306	0.00550782	0.00317994		N3	0.749196	0.742671	0.747029	0.746299	0.00332328	0.0019187		N3	0.740672	0.739726	0.736349	0.738916	0.00227218	0.00131184
N4	0.77821	0.778249	0.778203	0.778221	2.49522e-05	1.44062e-05		N4	0.777567	0.782197	0.772894	0.777552	0.00465161	0.00268561		N4	0.766544	0.769556	0.768116	0.768072	0.00150643	0.00086974				N4	0.759434	0.752941	0.765812	0.759396	0.00643548	0.00371553		N4	0.746835	0.744681	0.74571	0.745742	0.00107766	0.000622186		N4	0.744152	0.74513	0.746627	0.745193	0.00124636	0.000719585
Late-filling stage	R1	R2	R3	AVERAGE				Late-filling stage	R1	R2	R3	AVERAGE				Late-filling stage	R1	R2	R3	AVERAGE						Late-filling stage	R1	R2	R3	AVERAGE				Late-filling stage	R1	R2	R3	AVERAGE				Late-filling stage	R1	R2	R3	AVERAGE
N1	0.739535	0.739953	0.74026	0.739916	0.000363837	0.000210062		N1	0.73029	0.735358	0.74031	0.735319	0.00500992	0.00289248		N1	0.742794	0.737418	0.735608	0.738606	0.00373758	0.00215789				N1	0.742342	0.72693	0.733913	0.734395	0.00771732	0.0044556		N1	0.727749	0.730769	0.727273	0.728597	0.0018963	0.00109483		N1	0.714035	0.715461	0.713415	0.714303	0.00104901	0.000605645
N2	0.750996	0.753846	0.744635	0.749826	0.00471567	0.00272259		N2	0.735043	0.745927	0.75625	0.74574	0.0106049	0.00612273		N2	0.732768	0.740286	0.745455	0.739503	0.00637957	0.00368325				N2	0.730419	0.728972	0.727619	0.729003	0.00140021	0.000808412		N2	0.730697	0.733012	0.727778	0.730495	0.00262271	0.00151422		N2	0.721477	0.728814	0.719397	0.723229	0.00494671	0.00285599
N3	0.753876	0.75442	0.75	0.752765	0.00241039	0.00139164		N3	0.759494	0.760932	0.762097	0.760841	0.00130394	0.000752828		N3	0.735608	0.744526	0.739407	0.739847	0.00447518	0.00258375				N3	0.72447	0.737931	0.748355	0.736919	0.0119747	0.00691359		N3	0.730845	0.728281	0.734266	0.73113	0.0030026	0.00173355		N3	0.715278	0.729032	0.724638	0.722983	0.00702502	0.0040559
N4	0.749455	0.75378	0.754425	0.752553	0.00270221	0.00156012		N4	0.766603	0.764344	0.762097	0.764348	0.00225332	0.00130096		N4	0.754011	0.752495	0.751434	0.752647	0.001295	0.000747669				N4	0.751761	0.731978	0.744898	0.742879	0.0100448	0.00579934		N4	0.737673	0.734513	0.740331	0.737506	0.00291269	0.00168164		N4	0.734893	0.735988	0.73703	0.73597	0.00106892	0.000617143
Fv/Fo																										Fv/Fo
above-ear layer								ear layer								below-ear layer										above-ear layer								ear layer								below-ear layer
Silking stage	R1	R2	R3	AVERAGE	SD	SE		Silking stage	R1	R2	R3	AVERAGE	SD	SE		Silking stage	R1	R2	R3	AVERAGE	SD	SE				Silking stage	R1	R2	R3	AVERAGE	SD	SE		Silking stage	R1	R2	R3	AVERAGE	SD	SE		Silking stage	R1	R2	R3	AVERAGE	SD	SE
N1	3.55856	3.47321	3.35246	3.46141	0.103556	0.0597878		N1	3.21739	3.19512	3.19167	3.20139	0.013962	0.00806095		N1	2.73973	3.05426	3.19084	2.99494	0.231333	0.13356				N1	3.19565	3.18841	3.22069	3.20158	0.0169393	0.00977989		N1	2.94326	2.9932	3.02857	2.98834	0.0428611	0.0247459		N1	2.8882	2.69753	2.81875	2.80149	0.0964982	0.0557133
N2	3.52101	3.64286	3.48305	3.54897	0.0834925	0.0482044		N2	3.33898	3.34513	3.04724	3.24379	0.170239	0.0982873		N2	3.04878	2.84783	2.93007	2.94223	0.101027	0.0583281				N2	3.3125	3.28276	2.95868	3.18465	0.196258	0.11331		N2	3	3.02158	3.04828	3.02329	0.024183	0.013962		N2	2.69512	2.73939	2.9913	2.80861	0.159762	0.0922385
N3	3.51	3.90625	3.70737	3.70787	0.198125	0.114388		N3	3.375	3.4322	3.07826	3.29515	0.190001	0.109697		N3	3.19626	3.31496	3.11382	3.20835	0.101113	0.0583776				N3	3.37956	3.18033	2.99281	3.18423	0.193408	0.111664		N3	3.23664	3.17969	3.11811	3.17815	0.0592805	0.0342256		N3	3	3.10638	3.16667	3.09102	0.0843892	0.0487221
N4	3.67593	3.70833	3.74046	3.70824	0.0322661	0.0186289		N4	3.68224	3.59829	3.58621	3.62225	0.0523083	0.0302002		N4	3.35385	3.37815	3.23529	3.32243	0.0764346	0.0441295				N4	3.13889	3.16667	3.17037	3.15864	0.0172066	0.00993425		N4	3.14773	3.17293	3.11429	3.14498	0.0294195	0.0169854		N4	3.15287	3.01274	3.10828	3.0913	0.0715911	0.0413332
Mid-filling stage	R1	R2	R3	AVERAGE				Mid-filling stage	R1	R2	R3	AVERAGE				Mid-filling stage	R1	R2	R3	AVERAGE						Mid-filling stage	R1	R2	R3	AVERAGE				Mid-filling stage	R1	R2	R3	AVERAGE				Mid-filling stage	R1	R2	R3	AVERAGE
N1	2.768	2.69355	2.84404	2.76853	0.0752455	0.043443		N1	3.09231	3.12295	3.10744	3.10757	0.015322	0.00884614		N1	2.67742	2.95798	3.25781	2.96441	0.29025	0.167576				N1	3.0068	3.08108	2.97959	3.02249	0.0525322	0.0303295		N1	2.86585	2.86179	2.81579	2.84781	0.0278055	0.0160535		N1	2.8	2.76398	2.85714	2.80704	0.0469811	0.0271245
N2	3.2093	3.18018	3.15929	3.18292	0.0251179	0.0145018		N2	3.07031	2.94068	3.18182	3.06427	0.120684	0.0696767		N2	2.95192	2.80833	2.83036	2.86354	0.0773319	0.0446476				N2	3.03822	3.08725	3.06294	3.0628	0.0245162	0.0141544		N2	2.96667	2.76101	2.9562	2.89463	0.115836	0.066878		N2	2.81921	2.93168	2.78659	2.84582	0.0761194	0.0439475
N3	3.01639	3.12174	3.22222	3.12012	0.102924	0.0594232		N3	3.42857	3.30476	3.18182	3.30505	0.123377	0.0712317		N3	3.29752	3.35398	3.31707	3.32286	0.028672	0.0165538				N3	3.15646	2.97945	3.02899	3.05497	0.0913206	0.052724		N3	2.98718	2.88608	2.95302	2.94209	0.0514301	0.0296932		N3	2.85612	2.84211	2.7929	2.83037	0.0332007	0.0191684
N4	3.50877	3.50957	3.50862	3.50899	0.000507331	0.000292908		N4	3.49573	3.5913	3.40323	3.49675	0.0940435	0.054296		N4	3.28346	3.33945	3.3125	3.3118	0.027999	0.0161652				N4	3.15686	3.04762	3.27007	3.15818	0.111233	0.0642203		N4	2.95	2.91667	2.93252	2.93306	0.0166734	0.00962637		N4	2.90857	2.92357	2.94675	2.92629	0.0192327	0.011104
Late-filling stage	R1	R2	R3	AVERAGE				Late-filling stage	R1	R2	R3	AVERAGE				Late-filling stage	R1	R2	R3	AVERAGE						Late-filling stage	R1	R2	R3	AVERAGE				Late-filling stage	R1	R2	R3	AVERAGE				Late-filling stage	R1	R2	R3	AVERAGE
N1	2.83929	2.84545	2.85	2.84491	0.0053776	0.00310476		N1	2.70769	2.77869	2.85075	2.77904	0.0715276	0.0412965		N1	2.88793	2.80833	2.78226	2.82617	0.0550492	0.0317827				N1	2.88112	2.66207	2.75817	2.76712	0.109799	0.0633924		N1	2.67308	2.71429	2.66667	2.68468	0.0258419	0.0149198		N1	2.49693	2.51445	2.48936	2.50025	0.0128691	0.00742995
N2	3.016	3.0625	2.91597	2.99816	0.0748789	0.0432313		N2	2.77419	2.93588	3.10256	2.93755	0.164192	0.0947961		N2	2.74206	2.85039	2.92857	2.84034	0.0936593	0.0540742				N2	2.70946	2.68966	2.67133	2.69015	0.0190702	0.0110102		N2	2.71329	2.74548	2.67347	2.71075	0.0360729	0.0208267		N2	2.59036	2.6875	2.56376	2.61387	0.0651353	0.0376059
N3	3.06299	3.072	3	3.045	0.0392283	0.0226485		N3	3.15789	3.18291	3.20339	3.1814	0.0227851	0.013155		N3	2.78226	2.91429	2.8374	2.84465	0.0663117	0.0382851				N3	2.62937	2.81579	2.97386	2.80634	0.172437	0.0995566		N3	2.71533	2.68027	2.76316	2.71959	0.0416066	0.0240216		N3	2.5122	2.69048	2.63158	2.61142	0.0908346	0.0524434
N4	2.9913	3.0614	3.07207	3.04159	0.043877	0.0253324		N4	3.28455	3.24348	3.20339	3.24381	0.0405825	0.0234303		N4	3.06522	3.04032	3.02308	3.04287	0.0211856	0.0122315				N4	3.02837	2.73103	2.92	2.89313	0.150477	0.0868778		N4	2.81203	2.76667	2.85106	2.80992	0.0422381	0.0243862		N4	2.77206	2.78771	2.80272	2.7875	0.0153322	0.00885207
