# Supplementary material for: Optimal nitrogen regimes compensate for the impacts of seedlings subjected to waterlogging stress in summer maize
Source: PLoS One. 2018 Oct 23;13(10):e0206210. doi: 10.1371/journal.pone.0206210 (PMC6198986; doi:10.1371/journal.pone.0206210)
Supplement: S5 File — The effects of different nitrogen regimes on grain weight during grain filling stage are based on this dataset. (XLSX) [file pone.0206210.s005.xlsx]

## Sheet: Sheet1
2014 waterlogging							Control
	100-grain weight							100-grain weight
Days	N1	N2	N3	N4			Days	N1	N2	N3	N4
0	0	0	0	0			0	0	0	0	0
10	2.48	3.73	2.34	1.4			10	1.76	2	1.97	1.85
21	10.89	12.55	10.87	10.98			21	12.11	11.57	11.97	12.27
31	18.15	21.31	21.22	21.64			31	18.65	20.46	20.52	20.88
41	25.88	27.06	27.43	27.26			41	25.9	26.15	26.29	27.93
51	26.63	29.59	31.01	32.45			51	28.68	30.58	31.86	33.67
2015 waterlogging							Control
	100-grain weight							100-grain weight
Days	N1	N2	N3	N4			Days	N1	N2	N3	N4
0	0	0	0	0			0	0	0	0	0
10	1.12	1.02	1.18	1.28			10	1.15	1.15	1.06	1.21
21	8.34	8.56	8.7	9.85			21	10.15	10.78	11.78	12
31	16.21	16.7	17.83	18.83			31	17	17.05	17.07	17.98
41	22.17	22.3	23.57	24.86			41	24.83	25.47	26.62	26.58
51	24.32	26.17	27.71	29.74			51	28.24	29.23	29.99	31.49
