# Supplementary material for: Optimal nitrogen regimes compensate for the impacts of seedlings subjected to waterlogging stress in summer maize
Source: PLoS One. 2018 Oct 23;13(10):e0206210. doi: 10.1371/journal.pone.0206210 (PMC6198986; doi:10.1371/journal.pone.0206210)
Supplement: S6 File — The effects of different nitrogen regimes on the grain yield of summer maize subjected to waterlogging at the seedling stage. (XLSX) [file pone.0206210.s006.xlsx]

## Sheet: Sheet1
Grain yield
2014 Waterlogging						Control
	R1	R2	R3	AVERAGE			R1	R2	R3	AVERAGE
N1	5380.43	5441.14	5501.79	5441.12		N1	6375	6341.42	5548.91	6088.44
N2	5250	5580.22	5977.94	5602.72		N2	5982.69	6500	6466.07	6316.25
N3	7021.74	5569.57	6272.18	6287.83		N3	6170.45	6598.88	6738.97	6502.77
N4	7205.36	6836.07	6694.85	6912.09		N4	6895.52	7763.16	6717.39	7125.36
2015 Waterlogging						Control
	R1	R2	R3	AVERAGE			R1	R2	R3	AVERAGE
N1	4608.7	5034.06	4897.12	4846.63		N1	6541.23	5299.43	5995.65	5945.44
N2	5260.87	4444.03	4938.32	4881.07		N2	5789.54	5562.35	6612.18	5988.02
N3	5769.57	4728.26	4899.19	5132.34		N3	6008.5	6984.27	5897.35	6296.71
N4	5899.57	5937.21	6892.89	6243.23		N4	6989.01	7991.02	7998.01	7659.34
1000-grain weight
2014 Waterlogging						Control
	R1	R2	R3	AVERAGE			R1	R2	R3	AVERAGE
N1	280.5	279.5	279.1	279.7		N1	275.9	275.9	274.2	275.333
N2	275.9	276	275.3	275.733		N2	280.5	281.7	279.4	280.533
N3	278.5	282	278.2	279.567		N3	290.9	289.8	288.9	289.867
N4	289	288	288.9	288.633		N4	293.8	292.7	293.9	293.467
2015 Waterlogging						Control
	R1	R2	R3	AVERAGE			R1	R2	R3	AVERAGE
N1	272.85	272.92	270.7	272.157		N1	287.85	287.22	287.17	287.413
N2	280.74	280.12	280.14	280.333		N2	282.74	282.5	282.84	282.693
N3	285.44	286.12	284.98	285.513		N3	290.44	291.12	291.3	290.953
N4	292.9	293.41	294	293.437		N4	298.19	296.81	298.03	297.677
Length per ear
2014 Waterlogging						Control
	R1	R2	R3	AVERAGE			R1	R2	R3	AVERAGE
N1	14	14.8	14.45	14.4167		N1	15.45	15.1	14.5	15.0167
N2	14.2	14.9	14.7	14.6		N2	15.25	15.15	15.7	15.3667
N3	14.7	15.1	14.15	14.65		N3	15.25	14.25	15.85	15.1167
N4	15.25	14.91	14.6	14.92		N4	15.6	14.85	15.75	15.4
2015 Waterlogging						Control
	R1	R2	R3	AVERAGE			R1	R2	R3	AVERAGE
N1	14.5	14.5	14.65	14.55		N1	15.1	15	14.4	14.8333
N2	14.85	14.5	14.15	14.5		N2	15.25	15.15	13.55	14.65
N3	15.1	15	14.35	14.8167		N3	15.2	14.75	14.8	14.9167
N4	14.25	14.8	14.7	14.5833		N4	14.65	15.35	14.45	14.8167
Kernel per ear
2014 Waterlogging						Control
	R1	R2	R3	AVERAGE			R1	R2	R3	AVERAGE
N1	407	432	395.3	411.433		N1	454.6	460.2	475.6	463.467
N2	406.8	440.1	406	417.633		N2	479.2	486.3	483.2	482.9
N3	416.9	429.2	432.8	426.3		N3	455.2	458.4	459.8	457.8
N4	486.6	461.2	432.1	459.967		N4	485.8	474.8	480.9	480.5
2015 Waterlogging						Control
	R1	R2	R3	AVERAGE			R1	R2	R3	AVERAGE
N1	398.1	401.5	404.7	401.433		N1	445.9	425.8	421	430.9
N2	416.8	397.5	421	411.767		N2	429.5	427.6	435.3	430.8
N3	415.9	402.4	412.3	410.2		N3	435.8	431.7	438.9	435.467
N4	468.2	441.4	440.6	450.067		N4	471.2	459.8	449.4	460.133
